# Supplementary material for: DNA Methylation, Deamination, and Translesion Synthesis Combine to Generate Footprint Mutations in Cancer Driver Genes in B-Cell Derived Lymphomas and Other Cancers
Source: Front Genet. 2021 May 19;12:671866. doi: 10.3389/fgene.2021.671866 (PMC8170131; doi:10.3389/fgene.2021.671866)
Supplement: Supplementary file 2 [file Data_Sheet_2.xls]

## Sheet: Sheet1
					List of recurrent mutations confidently classified as driver mutations
gene	mutation	pan_mutagene_mutability	pan_mutagene_bscore	pan_mutagene_qvalue	pan_mutagene_label	pan_chasmplus_score	cusm_mutagene_mutability	cusm_mutagene_observed	cusm_mutagene_bscore	cusm_mutagene_qvalue	cusm_mutagene_label	pan_chasmplus_label	Driver_prediction_counts
PIK3CA	V344G	2.06e-07	7.54e-20	2.57e-17	Driver	0.914	6.89e-05	1	0.00151513	0.00890174	Potential driver	driver	3
SMARCA4	R973Q	8.11e-06	2.06e-08	1.92e-06	Driver	0.564	0.000640528	2	9.4e-05	0.00685966	Potential driver	driver	3
RHOA	L69R	2.31e-07	2.38e-06	7.14e-05	Driver	0.694	4.82e-05	1	0.00105929	0.00890174	Potential driver	driver	3
RHOA	D76V	4.3e-07	8.22e-06	0.000120831	Driver	0.624	0.000100454	1	0.00220765	0.00890174	Potential driver	driver	3
APC	G2227V	8.13e-07	2.93e-05	0.000217839	Driver	0.704	7.02e-05	1	0.00154382	0.00890174	Potential driver	driver	3
PBRM1	N66Y	2.78e-07	0.00261976	0.006568	Potential driver	0.804	6.09e-05	1	0.00133969	0.00890174	Potential driver	driver	3
TP53	V79D	3.29e-07	0.00310461	0.00710158	Potential driver	0.822	0.000108524	1	0.00238481	0.00890174	Potential driver	driver	3
SMARCA4	G1232S	8.11e-06	2.33e-16	5.96e-14	Driver	0.667	0.000640528	1	0.0139972	0.0160732	Passenger	driver	2
PIK3R1	K567E	8.6e-07	3.98e-16	8.14e-14	Driver	0.86	0.000425257	1	0.009314	0.0125084	Passenger	driver	2
SMARCA4	R1243W	1e-05	1.24e-11	1.81e-09	Driver	0.619	0.000811918	1	0.0177107	0.0185835	Passenger	driver	2
MED12	Q43P	2.2e-07	1.5e-09	1.91e-07	Driver	0.336	9.59e-05	1	0.00210814	0.00890174	Potential driver	passenger	2
KCNA10	L382R	2.38e-07	1.88e-09	2.14e-07	Driver	0.076	4.81e-05	1	0.00105865	0.00890174	Potential driver	passenger	2
RHOA	R5Q	8.11e-06	2.06e-08	1.92e-06	Driver	0.095	0.000640528	3	4.01e-07	0.000204923	Driver	passenger	2
GABRA2	W273R	1.11e-06	1.91e-07	1.5e-05	Driver	0.057	0.00014229	1	0.0031257	0.00890174	Potential driver	passenger	2
RGL1	D693A	1.8e-07	1.45e-06	7.05e-05	Driver	0.006	4.79e-05	1	0.00105272	0.00890174	Potential driver	passenger	2
RHOA	I23R	1.94e-07	1.68e-06	7.05e-05	Driver	0.522	0.000343031	1	0.00751955	0.0105563	Passenger	driver	2
NTN4	D269A	1.96e-07	1.71e-06	7.05e-05	Driver	0.08	5.09e-05	1	0.00111965	0.00890174	Potential driver	passenger	2
CSMD3	D2163A	1.96e-07	1.71e-06	7.05e-05	Driver	0.018	5.09e-05	1	0.00111965	0.00890174	Potential driver	passenger	2
P2RY8	V93G	2.06e-07	1.89e-06	7.05e-05	Driver	0.024	6.89e-05	1	0.00151513	0.00890174	Potential driver	passenger	2
PNKP	H393P	2.06e-07	1.89e-06	7.05e-05	Driver	0.08	6.89e-05	1	0.00151513	0.00890174	Potential driver	passenger	2
RRAGC	V80G	2.06e-07	1.89e-06	7.05e-05	Driver	0.067	6.89e-05	1	0.00151513	0.00890174	Potential driver	passenger	2
PAX5	N29H	2.08e-07	1.93e-06	7.05e-05	Driver	0.137	4.5e-05	1	0.000990625	0.00890174	Potential driver	passenger	2
MYL1	K56Q	2.2e-07	2.16e-06	7.14e-05	Driver	0.045	9.59e-05	1	0.00210814	0.00890174	Potential driver	passenger	2
MFHAS1	A133P	2.23e-07	2.21e-06	7.14e-05	Driver	0.011	3.95e-05	1	0.000869597	0.00890174	Potential driver	passenger	2
NUMA1	A1127G	2.23e-07	2.21e-06	7.14e-05	Driver	0.102	3.95e-05	1	0.000869597	0.00890174	Potential driver	passenger	2
C9orf47	L25R	2.31e-07	2.38e-06	7.14e-05	Driver	0.004	4.82e-05	1	0.00105929	0.00890174	Potential driver	passenger	2
CDH23	L1523R	2.31e-07	2.38e-06	7.14e-05	Driver	0.084	4.82e-05	1	0.00105929	0.00890174	Potential driver	passenger	2
STAT6	G416R	2.69e-07	3.22e-06	7.72e-05	Driver	0.212	3.04e-05	1	0.000669412	0.00890174	Potential driver	passenger	2
SEMA5A	Q668E	2.69e-07	3.22e-06	7.72e-05	Driver	0.011	3.04e-05	1	0.000669412	0.00890174	Potential driver	passenger	2
TMEM97	L38V	2.73e-07	3.32e-06	7.72e-05	Driver	0.007	0.000147027	1	0.00322961	0.00890174	Potential driver	passenger	2
HIST1H1E	A164G	2.73e-07	3.32e-06	7.72e-05	Driver	0.145	0.000147027	1	0.00322961	0.00890174	Potential driver	passenger	2
WDR7	A58P	2.73e-07	3.32e-06	7.72e-05	Driver	0.065	0.000147027	1	0.00322961	0.00890174	Potential driver	passenger	2
SPHKAP	A327G	2.73e-07	3.32e-06	7.72e-05	Driver	0.002	0.000147027	1	0.00322961	0.00890174	Potential driver	passenger	2
BCL2	A113G	2.87e-07	3.67e-06	8.33e-05	Driver	0.108	6.1e-05	1	0.00134052	0.00890174	Potential driver	passenger	2
ANK2	G2648A	3.39e-07	5.12e-06	0.000104133	Driver	0.012	7.35e-05	1	0.00161559	0.00890174	Potential driver	passenger	2
BCL2	V156L	3.39e-07	5.12e-06	0.000104133	Driver	0.067	7.35e-05	1	0.00161559	0.00890174	Potential driver	passenger	2
FAR2	M98K	3.47e-07	5.36e-06	0.000104133	Driver	0.031	0.000105975	1	0.00232886	0.00890174	Potential driver	passenger	2
NOL9	L29V	3.6e-07	5.77e-06	0.000104133	Driver	0.028	5.48e-05	1	0.0012056	0.00890174	Potential driver	passenger	2
PTPMT1	L11V	3.6e-07	5.77e-06	0.000104133	Driver	0.05	5.48e-05	1	0.0012056	0.00890174	Potential driver	passenger	2
TLN2	L2340V	3.6e-07	5.77e-06	0.000104133	Driver	0.112	5.48e-05	1	0.0012056	0.00890174	Potential driver	passenger	2
RAG2	S291T	3.67e-07	6.01e-06	0.000104133	Driver	0.008	5.51e-05	1	0.00121231	0.00890174	Potential driver	passenger	2
RHOA	Y42F	4.22e-07	7.91e-06	0.000120831	Driver	0.787	0.000395784	1	0.00867115	0.0118792	Passenger	driver	2
PLCXD3	I226F	4.3e-07	8.22e-06	0.000120831	Driver	0.012	0.000100454	1	0.00220765	0.00890174	Potential driver	passenger	2
CEP120	V503L	4.42e-07	8.71e-06	0.000120831	Driver	0.037	0.000140544	1	0.00308741	0.00890174	Potential driver	passenger	2
PWWP2A	L156V	4.42e-07	8.71e-06	0.000120831	Driver	0.023	0.000140544	1	0.00308741	0.00890174	Potential driver	passenger	2
PTGER3	Q359L	4.43e-07	8.75e-06	0.000120831	Driver	0.04	5.08e-05	1	0.00111629	0.00890174	Potential driver	passenger	2
PPP4C	L307Q	4.43e-07	8.75e-06	0.000120831	Driver	0.218	5.08e-05	1	0.00111629	0.00890174	Potential driver	passenger	2
KRI1	F245S	4.81e-07	1.03e-05	0.000133435	Driver	0.051	0.000153743	1	0.00337688	0.00890174	Potential driver	passenger	2
PAX5	E97G	4.81e-07	1.03e-05	0.000133435	Driver	0.062	0.000153743	1	0.00337688	0.00890174	Potential driver	passenger	2
ZBTB7A	F63S	4.81e-07	1.03e-05	0.000133435	Driver	0.238	0.000153743	1	0.00337688	0.00890174	Potential driver	passenger	2
AHNAK	E1679G	4.81e-07	1.03e-05	0.000133435	Driver	0.07	0.000153743	1	0.00337688	0.00890174	Potential driver	passenger	2
PLCXD3	E123G	4.81e-07	1.03e-05	0.000133435	Driver	0.016	0.000153743	1	0.00337688	0.00890174	Potential driver	passenger	2
SLC15A2	E702G	5.15e-07	1.18e-05	0.000143567	Driver	0.026	0.000110068	1	0.00241871	0.00890174	Potential driver	passenger	2
NETO1	L17P	5.15e-07	1.18e-05	0.000143567	Driver	0.024	0.000110068	1	0.00241871	0.00890174	Potential driver	passenger	2
AKAP9	R1383G	5.15e-07	1.18e-05	0.000143567	Driver	0.06	0.000110068	1	0.00241871	0.00890174	Potential driver	passenger	2
SPEN	L440P	5.15e-07	1.18e-05	0.000143567	Driver	0.367	0.000110068	1	0.00241871	0.00890174	Potential driver	passenger	2
DNAH11	E2293G	5.15e-07	1.18e-05	0.000143567	Driver	0.019	0.000110068	1	0.00241871	0.00890174	Potential driver	passenger	2
OTOL1	L99S	5.79e-07	1.49e-05	0.000157168	Driver	0.009	9.33e-05	1	0.00205098	0.00890174	Potential driver	passenger	2
CNTN5	K504E	5.79e-07	1.49e-05	0.000157168	Driver	0.013	9.33e-05	1	0.00205098	0.00890174	Potential driver	passenger	2
POLM	C94R	5.79e-07	1.49e-05	0.000157168	Driver	0.06	9.33e-05	1	0.00205098	0.00890174	Potential driver	passenger	2
PLCE1	D2214E	6.26e-07	1.74e-05	0.000178632	Driver	0.072	0.000151374	1	0.00332494	0.00890174	Potential driver	passenger	2
ATM	C977S	6.54e-07	1.9e-05	0.000183404	Driver	0.265	0.000132052	1	0.00290112	0.00890174	Potential driver	passenger	2
LCN9	R128G	6.66e-07	1.97e-05	0.000183404	Driver	0.007	9.15e-05	1	0.00201156	0.00890174	Potential driver	passenger	2
DDRGK1	Q134R	6.66e-07	1.97e-05	0.000183404	Driver	0.065	9.15e-05	1	0.00201156	0.00890174	Potential driver	passenger	2
BCAR3	Q797R	6.66e-07	1.97e-05	0.000183404	Driver	0.078	9.15e-05	1	0.00201156	0.00890174	Potential driver	passenger	2
PCDH10	C760R	6.66e-07	1.97e-05	0.000183404	Driver	0.014	9.15e-05	1	0.00201156	0.00890174	Potential driver	passenger	2
MDM2	L205P	6.66e-07	1.97e-05	0.000183404	Driver	0.131	9.15e-05	1	0.00201156	0.00890174	Potential driver	passenger	2
UBR4	L530P	6.66e-07	1.97e-05	0.000183404	Driver	0.255	9.15e-05	1	0.00201156	0.00890174	Potential driver	passenger	2
TTC17	E104Q	7.21e-07	2.31e-05	0.000208969	Driver	0.084	4.52e-05	1	0.000994898	0.00890174	Potential driver	passenger	2
USP9X	L104P	7.34e-07	2.39e-05	0.000212551	Driver	0.746	0.000226668	1	0.00497485	0.00909535	Passenger	driver	2
CADM2	T343K	7.8e-07	2.7e-05	0.000217839	Driver	0.015	0.000146727	1	0.00322303	0.00890174	Potential driver	passenger	2
LARP1B	H328N	7.8e-07	2.7e-05	0.000217839	Driver	0.142	0.000146727	1	0.00322303	0.00890174	Potential driver	passenger	2
CSN3	A29S	7.82e-07	2.72e-05	0.000217839	Driver	0.011	0.000101906	1	0.00223954	0.00890174	Potential driver	passenger	2
DTX1	L69I	7.82e-07	2.72e-05	0.000217839	Driver	0.098	0.000101906	1	0.00223954	0.00890174	Potential driver	passenger	2
EXT1	A13D	7.82e-07	2.72e-05	0.000217839	Driver	0.042	0.000101906	1	0.00223954	0.00890174	Potential driver	passenger	2
ZNF407	R962G	7.85e-07	2.74e-05	0.000217839	Driver	0.01	2.31e-05	1	0.000507304	0.00890174	Potential driver	passenger	2
OR4K15	H267R	7.96e-07	2.82e-05	0.000217839	Driver	0.01	0.000132282	1	0.00290617	0.00890174	Potential driver	passenger	2
FAT1	V2201A	7.96e-07	2.82e-05	0.000217839	Driver	0.192	0.000132282	1	0.00290617	0.00890174	Potential driver	passenger	2
IL17C	V157A	7.96e-07	2.82e-05	0.000217839	Driver	0.015	0.000132282	1	0.00290617	0.00890174	Potential driver	passenger	2
RRAGC	V80A	7.96e-07	2.82e-05	0.000217839	Driver	0.055	0.000132282	1	0.00290617	0.00890174	Potential driver	passenger	2
C2orf42	T177A	7.96e-07	2.82e-05	0.000217839	Driver	0.034	0.000132282	1	0.00290617	0.00890174	Potential driver	passenger	2
TUSC3	G158V	8.13e-07	2.93e-05	0.000217839	Driver	0.096	7.02e-05	1	0.00154382	0.00890174	Potential driver	passenger	2
OR2T6	A188D	8.13e-07	2.93e-05	0.000217839	Driver	0.002	7.02e-05	1	0.00154382	0.00890174	Potential driver	passenger	2
BCORL1	A971S	8.13e-07	2.93e-05	0.000217839	Driver	0.106	7.02e-05	1	0.00154382	0.00890174	Potential driver	passenger	2
PEX26	A258S	8.13e-07	2.93e-05	0.000217839	Driver	0.007	7.02e-05	1	0.00154382	0.00890174	Potential driver	passenger	2
PF4	A63S	8.13e-07	2.93e-05	0.000217839	Driver	0.004	7.02e-05	1	0.00154382	0.00890174	Potential driver	passenger	2
JPH1	A134D	8.13e-07	2.93e-05	0.000217839	Driver	0.082	7.02e-05	1	0.00154382	0.00890174	Potential driver	passenger	2
CSMD3	Q2587K	8.28e-07	3.05e-05	0.000217839	Driver	0.016	0.000146168	1	0.00321076	0.00890174	Potential driver	passenger	2
CDH8	A713S	8.28e-07	3.05e-05	0.000217839	Driver	0.01	0.000146168	1	0.00321076	0.00890174	Potential driver	passenger	2
HNRNPF	A331E	8.28e-07	3.05e-05	0.000217839	Driver	0.247	0.000146168	1	0.00321076	0.00890174	Potential driver	passenger	2
OR5T3	A181S	8.28e-07	3.05e-05	0.000217839	Driver	0.002	0.000146168	1	0.00321076	0.00890174	Potential driver	passenger	2
ABCC5	A258E	8.28e-07	3.05e-05	0.000217839	Driver	0.171	0.000146168	1	0.00321076	0.00890174	Potential driver	passenger	2
HIST1H2AM	H32N	8.28e-07	3.05e-05	0.000217839	Driver	0.089	0.000146168	1	0.00321076	0.00890174	Potential driver	passenger	2
OR5M11	A77E	8.28e-07	3.05e-05	0.000217839	Driver	0.003	0.000146168	1	0.00321076	0.00890174	Potential driver	passenger	2
EP300	C1438R	1.03e-06	4.71e-05	0.000275021	Driver	0.858	0.000185086	1	0.00406398	0.00890174	Passenger	driver	2
COL16A1	P473Q	1.05e-06	4.86e-05	0.000275021	Driver	0.05	9.23e-05	1	0.00202853	0.00890174	Potential driver	passenger	2
PTPRZ1	G99W	1.05e-06	4.86e-05	0.000275021	Driver	0.034	9.23e-05	1	0.00202853	0.00890174	Potential driver	passenger	2
SLITRK2	G636W	1.05e-06	4.86e-05	0.000275021	Driver	0.027	9.23e-05	1	0.00202853	0.00890174	Potential driver	passenger	2
KIAA1217	H1875N	1.05e-06	4.86e-05	0.000275021	Driver	0.056	9.23e-05	1	0.00202853	0.00890174	Potential driver	passenger	2
C8B	G173C	1.05e-06	4.86e-05	0.000275021	Driver	0.02	9.23e-05	1	0.00202853	0.00890174	Potential driver	passenger	2
HIST1H2BJ	H50N	1.05e-06	4.86e-05	0.000275021	Driver	0.067	9.23e-05	1	0.00202853	0.00890174	Potential driver	passenger	2
ZFP14	D288Y	1.09e-06	5.3e-05	0.000287846	Driver	0.005	7.21e-05	1	0.00158439	0.00890174	Potential driver	passenger	2
CELSR1	W1527C	1.1e-06	5.36e-05	0.000289865	Driver	0.113	0.000131197	1	0.00288236	0.00890174	Potential driver	passenger	2
ATP6AP1	W339R	1.11e-06	5.46e-05	0.000292096	Driver	0.086	0.00014229	1	0.0031257	0.00890174	Potential driver	passenger	2
TFPI	R227L	1.17e-06	6.07e-05	0.00031313	Driver	0.028	6.28e-05	1	0.0013807	0.00890174	Potential driver	passenger	2
IKZF3	T387K	1.17e-06	6.07e-05	0.00031313	Driver	0.188	6.28e-05	1	0.0013807	0.00890174	Potential driver	passenger	2
NCAM2	P787T	1.23e-06	6.75e-05	0.000343055	Driver	0.028	7.5e-05	1	0.00164831	0.00890174	Potential driver	passenger	2
ATP6V1B2	R400Q	8.11e-06	7.08e-05	0.000346017	Driver	0.156	0.000640528	2	9.4e-05	0.00685966	Potential driver	passenger	2
MTOR	C1483Y	1.39e-06	8.58e-05	0.000399631	Potential driver	0.676	0.000191399	1	0.00420232	0.00890174	Passenger	driver	2
FURIN	D658H	1.66e-06	0.000121332	0.00049207	Potential driver	0.037	9.83e-05	1	0.00215992	0.00890174	Potential driver	passenger	2
STAT6	D419H	1.66e-06	0.000121332	0.00049207	Potential driver	0.203	9.83e-05	1	0.00215992	0.00890174	Potential driver	passenger	2
MED1	S1294C	1.66e-06	0.000121332	0.00049207	Potential driver	0.22	9.83e-05	1	0.00215992	0.00890174	Potential driver	passenger	2
ABCA12	R592T	1.66e-06	0.000121332	0.00049207	Potential driver	0.024	9.83e-05	1	0.00215992	0.00890174	Potential driver	passenger	2
FURIN	V633L	1.69e-06	0.000125804	0.000508187	Potential driver	0.037	0.00010615	1	0.00233271	0.00890174	Potential driver	passenger	2
USP20	P168Q	1.72e-06	0.000131384	0.000513468	Potential driver	0.234	3.64e-05	1	0.000799949	0.00890174	Potential driver	passenger	2
SMARCA4	R973W	1e-05	0.000131633	0.000513468	Potential driver	0.564	0.000811918	1	0.0177107	0.0185835	Passenger	driver	2
ERN1	K239N	1.76e-06	0.000137124	0.000532856	Potential driver	0.047	0.000147476	1	0.00323945	0.00890174	Potential driver	passenger	2
ERCC1	P17L	1.8e-06	0.000143426	0.000553135	Potential driver	0.05	0.000145079	1	0.00318688	0.00890174	Potential driver	passenger	2
ZNF783	R123S	1.81e-06	0.000145214	0.000557928	Potential driver	0.007	0.000117316	1	0.00257778	0.00890174	Potential driver	passenger	2
CLASP2	S735A	1.8e-07	0.00170182	0.00501229	Potential driver	0.16	4.79e-05	1	0.00105272	0.00890174	Potential driver	passenger	2
BCL2	H58P	1.93e-07	0.00181915	0.00525709	Potential driver	0.065	5.8e-05	1	0.00127433	0.00890174	Potential driver	passenger	2
PXDN	I781L	1.93e-07	0.00181915	0.00525709	Potential driver	0.058	5.8e-05	1	0.00127433	0.00890174	Potential driver	passenger	2
RHOH	D48A	1.96e-07	0.00184875	0.00527771	Potential driver	0.023	5.09e-05	1	0.00111965	0.00890174	Potential driver	passenger	2
AKIRIN2	C3G	2.06e-07	0.00194517	0.0054916	Potential driver	0.087	6.89e-05	1	0.00151513	0.00890174	Potential driver	passenger	2
SMTNL2	H50P	2.06e-07	0.00194517	0.0054916	Potential driver	0.085	6.89e-05	1	0.00151513	0.00890174	Potential driver	passenger	2
SLC4A8	E1053A	2.08e-07	0.00196448	0.00553085	Potential driver	0.081	4.5e-05	1	0.000990625	0.00890174	Potential driver	passenger	2
RIPK2	L82W	2.2e-07	0.00207726	0.00580045	Potential driver	0.08	9.59e-05	1	0.00210814	0.00890174	Potential driver	passenger	2
PLCB1	L1149W	2.2e-07	0.00207726	0.00580045	Potential driver	0.059	9.59e-05	1	0.00210814	0.00890174	Potential driver	passenger	2
SOWAHB	A764P	2.23e-07	0.0021013	0.00585158	Potential driver	0.009	3.95e-05	1	0.000869597	0.00890174	Potential driver	passenger	2
RASGEF1B	L30R	2.38e-07	0.00224354	0.00616371	Potential driver	0.033	4.81e-05	1	0.00105865	0.00890174	Potential driver	passenger	2
TNFRSF14	L27R	2.38e-07	0.00224354	0.00616371	Potential driver	0.053	4.81e-05	1	0.00105865	0.00890174	Potential driver	passenger	2
RASGRF1	E237A	2.38e-07	0.00224354	0.00616371	Potential driver	0.083	4.81e-05	1	0.00105865	0.00890174	Potential driver	passenger	2
MYC	S23T	2.73e-07	0.00257689	0.006568	Potential driver	0.177	0.000147027	1	0.00322961	0.00890174	Potential driver	passenger	2
EIF2AK3	L16V	2.73e-07	0.00257689	0.006568	Potential driver	0.057	0.000147027	1	0.00322961	0.00890174	Potential driver	passenger	2
UXS1	L33V	2.73e-07	0.00257689	0.006568	Potential driver	0.02	0.000147027	1	0.00322961	0.00890174	Potential driver	passenger	2
PRKD1	N356Y	2.78e-07	0.00261976	0.006568	Potential driver	0.044	6.09e-05	1	0.00133969	0.00890174	Potential driver	passenger	2
ACTB	G23A	2.87e-07	0.00270781	0.006568	Potential driver	0.285	6.1e-05	1	0.00134052	0.00890174	Potential driver	passenger	2
TEKT3	A301G	2.87e-07	0.00270781	0.006568	Potential driver	0.02	6.1e-05	1	0.00134052	0.00890174	Potential driver	passenger	2
TENM3	A2283G	2.87e-07	0.00270781	0.006568	Potential driver	0.039	6.1e-05	1	0.00134052	0.00890174	Potential driver	passenger	2
KRT18	A92P	2.87e-07	0.00270781	0.006568	Potential driver	0.187	6.1e-05	1	0.00134052	0.00890174	Potential driver	passenger	2
SMARCA4	R1157W	8.11e-06	0.00278915	0.006568	Potential driver	0.621	0.000640528	1	0.0139972	0.0160732	Passenger	driver	2
CHD4	R956Q	8.11e-06	0.00278915	0.006568	Potential driver	0.578	0.000640528	1	0.0139972	0.0160732	Passenger	driver	2
TRIOBP	P608R	3.11e-07	0.00293762	0.00685883	Potential driver	0.058	4.45e-05	1	0.000978913	0.00890174	Potential driver	passenger	2
HLA-DQB1	G121A	3.11e-07	0.00293762	0.00685883	Potential driver	0.036	4.45e-05	1	0.000978913	0.00890174	Potential driver	passenger	2
SLITRK3	H266L	3.12e-07	0.00294621	0.00685883	Potential driver	0.013	5.72e-05	1	0.00125673	0.00890174	Potential driver	passenger	2
TCF3	V65E	3.12e-07	0.00294621	0.00685883	Potential driver	0.3	5.72e-05	1	0.00125673	0.00890174	Potential driver	passenger	2
HLA-DQB1	V78E	3.12e-07	0.00294621	0.00685883	Potential driver	0.041	5.72e-05	1	0.00125673	0.00890174	Potential driver	passenger	2
HIST1H2BN	R87P	3.3e-07	0.00311298	0.00710158	Potential driver	0.019	1.54e-05	1	0.000339499	0.00890174	Potential driver	passenger	2
RAPGEF2	G69A	3.39e-07	0.00319789	0.00716222	Potential driver	0.05	7.35e-05	1	0.00161559	0.00890174	Potential driver	passenger	2
POU2F2	T245S	3.42e-07	0.0032237	0.00716222	Potential driver	0.112	0.000118794	1	0.00261021	0.00890174	Potential driver	passenger	2
ABCA13	V2503D	3.42e-07	0.0032237	0.00716222	Potential driver	0.023	0.000118794	1	0.00261021	0.00890174	Potential driver	passenger	2
F5	S1793T	3.42e-07	0.0032237	0.00716222	Potential driver	0.019	0.000118794	1	0.00261021	0.00890174	Potential driver	passenger	2
KIAA1522	P800R	3.6e-07	0.00339413	0.0074881	Potential driver	0.034	5.48e-05	1	0.0012056	0.00890174	Potential driver	passenger	2
TP53	S148P	4.81e-07	0.00453871	0.00838799	Passenger	0.848	0.000153743	1	0.00337688	0.00890174	Potential driver	driver	2
