# Supplementary material for: DNA Methylation, Deamination, and Translesion Synthesis Combine to Generate Footprint Mutations in Cancer Driver Genes in B-Cell Derived Lymphomas and Other Cancers
Source: Front Genet. 2021 May 19;12:671866. doi: 10.3389/fgene.2021.671866 (PMC8170131; doi:10.3389/fgene.2021.671866)
Supplement: Supplementary file 3 [file Data_Sheet_3.xls]

## Sheet: Sheet1
List of recurrent mutations confidently classified as passenger mutations				List of recurrent mutations confidently classified as passenger mutations
gene	mutation	pan_mutagene_mutability	pan_mutagene_bscore	pan_mutagene_qvalue	pan_mutagene_label	pan_chasmplus_score	cusm_mutagene_mutability	cusm_mutagene_observed	cusm_mutagene_bscore	cusm_mutagene_qvalue	cusm_mutagene_label	pan_chasmplus_label	Driver_prediction_counts
IGLL5	V43G	3.65e-07	0.00344705	0.0074881	Passenger	0.03	0.000179094	1	0.00393267	0.00890174	Passenger	passenger	0
ZNF155	L180V	3.65e-07	0.00344705	0.0074881	Passenger	0.005	0.000179094	1	0.00393267	0.00890174	Passenger	passenger	0
TONSL	N607T	3.65e-07	0.00344705	0.0074881	Passenger	0.065	0.000179094	1	0.00393267	0.00890174	Passenger	passenger	0
UGT2B28	F396V	3.65e-07	0.00344705	0.0074881	Passenger	0.021	0.000179094	1	0.00393267	0.00890174	Passenger	passenger	0
SNRNP40	V17G	3.65e-07	0.00344705	0.0074881	Passenger	0.044	0.000179094	1	0.00393267	0.00890174	Passenger	passenger	0
CD164	V11E	3.78e-07	0.00356226	0.00753753	Passenger	0.016	0.000190963	1	0.00419276	0.00890174	Passenger	passenger	0
HLA-DQB1	Y79F	3.78e-07	0.00356226	0.00753753	Passenger	0.053	0.000190963	1	0.00419276	0.00890174	Passenger	passenger	0
HAO1	Y163F	3.78e-07	0.00356226	0.00753753	Passenger	0.016	0.000190963	1	0.00419276	0.00890174	Passenger	passenger	0
ROBO2	N2Y	3.87e-07	0.00364985	0.00770692	Passenger	0.044	0.000537235	1	0.0117527	0.0155788	Passenger	passenger	0
CCND3	I94K	4.22e-07	0.00397626	0.00790228	Passenger	0.116	0.000395784	1	0.00867115	0.0118792	Passenger	passenger	0
ACTRT1	N3I	4.38e-07	0.00413032	0.00790228	Passenger	0.016	0.000255858	1	0.00561377	0.00933432	Passenger	passenger	0
FBXO11	I207N	4.38e-07	0.00413032	0.00790228	Passenger	0.269	0.000255858	1	0.00561377	0.00933432	Passenger	passenger	0
CMTM6	N182I	4.38e-07	0.00413032	0.00790228	Passenger	0.094	0.000255858	1	0.00561377	0.00933432	Passenger	passenger	0
DHX16	R328C	1e-05	0.0042063	0.00790228	Passenger	0.133	0.000811918	1	0.0177107	0.0185835	Passenger	passenger	0
KRT28	R311H	1e-05	0.0042063	0.00790228	Passenger	0.033	0.000811918	1	0.0177107	0.0185835	Passenger	passenger	0
LAMA1	R230H	1e-05	0.0042063	0.00790228	Passenger	0.055	0.000811918	1	0.0177107	0.0185835	Passenger	passenger	0
OSGIN1	A358T	1e-05	0.0042063	0.00790228	Passenger	0.02	0.000811918	1	0.0177107	0.0185835	Passenger	passenger	0
GRIN1	A175V	1e-05	0.0042063	0.00790228	Passenger	0.092	0.000811918	1	0.0177107	0.0185835	Passenger	passenger	0
CASKIN1	R916H	1e-05	0.0042063	0.00790228	Passenger	0.06	0.000811918	1	0.0177107	0.0185835	Passenger	passenger	0
FOXO1	R21C	1e-05	0.0042063	0.00790228	Passenger	0.116	0.000811918	1	0.0177107	0.0185835	Passenger	passenger	0
LGALS3BP	R36H	1e-05	0.0042063	0.00790228	Passenger	0.12	0.000811918	1	0.0177107	0.0185835	Passenger	passenger	0
SAP25	A163V	1e-05	0.0042063	0.00790228	Passenger	0.011	0.000811918	1	0.0177107	0.0185835	Passenger	passenger	0
SH3RF3	R225C	1e-05	0.0042063	0.00790228	Passenger	0.057	0.000811918	1	0.0177107	0.0185835	Passenger	passenger	0
CT47B1	R150H	1e-05	0.0042063	0.00790228	Passenger	0.001	0.000811918	1	0.0177107	0.0185835	Passenger	passenger	0
ANO10	R430C	1e-05	0.0042063	0.00790228	Passenger	0.051	0.000811918	1	0.0177107	0.0185835	Passenger	passenger	0
FAM83H	R1000W	1e-05	0.0042063	0.00790228	Passenger	0.075	0.000811918	1	0.0177107	0.0185835	Passenger	passenger	0
SEMA4D	A527V	1e-05	0.0042063	0.00790228	Passenger	0.014	0.000811918	1	0.0177107	0.0185835	Passenger	passenger	0
BTBD18	R65W	1e-05	0.0042063	0.00790228	Passenger	0.019	0.000811918	1	0.0177107	0.0185835	Passenger	passenger	0
FLAD1	R586H	1e-05	0.0042063	0.00790228	Passenger	0.058	0.000811918	1	0.0177107	0.0185835	Passenger	passenger	0
BCR	R308C	1e-05	0.0042063	0.00790228	Passenger	0.021	0.000811918	1	0.0177107	0.0185835	Passenger	passenger	0
TG	R1398H	1e-05	0.0042063	0.00790228	Passenger	0.003	0.000811918	1	0.0177107	0.0185835	Passenger	passenger	0
FOXS1	R67H	1e-05	0.0042063	0.00790228	Passenger	0.066	0.000811918	1	0.0177107	0.0185835	Passenger	passenger	0
KRTAP13-4	R67H	1e-05	0.0042063	0.00790228	Passenger	0.066	0.000811918	1	0.0177107	0.0185835	Passenger	passenger	0
PLXNA2	R830C	1e-05	0.0042063	0.00790228	Passenger	0.047	0.000811918	1	0.0177107	0.0185835	Passenger	passenger	0
THRAP3	R43H	1e-05	0.0042063	0.00790228	Passenger	0.467	0.000811918	1	0.0177107	0.0185835	Passenger	passenger	0
KLHL6	R347H	1e-05	0.0042063	0.00790228	Passenger	0.031	0.000811918	1	0.0177107	0.0185835	Passenger	passenger	0
LAMA5	R1872H	1e-05	0.0042063	0.00790228	Passenger	0.032	0.000811918	1	0.0177107	0.0185835	Passenger	passenger	0
E2F2	R168H	1e-05	0.0042063	0.00790228	Passenger	0.115	0.000811918	1	0.0177107	0.0185835	Passenger	passenger	0
GLIS3	F871C	5.62e-07	0.00529222	0.00952306	Passenger	0.012	0.000251132	1	0.00551035	0.00933432	Passenger	passenger	0
TTN	F6790C	5.62e-07	0.00529222	0.00952306	Passenger	0.052	0.000251132	1	0.00551035	0.00933432	Passenger	passenger	0
APP	T297M	1.15e-05	0.00547902	0.00952306	Passenger	0.094	0.00140401	1	0.030437	0.030437	Passenger	passenger	0
SLC32A1	V276I	1.15e-05	0.00547902	0.00952306	Passenger	0.02	0.00140401	1	0.030437	0.030437	Passenger	passenger	0
RFC3	R15W	1.15e-05	0.00547902	0.00952306	Passenger	0.035	0.00140401	1	0.030437	0.030437	Passenger	passenger	0
EMILIN3	R624C	1.15e-05	0.00547902	0.00952306	Passenger	0.033	0.00140401	1	0.030437	0.030437	Passenger	passenger	0
TRIM14	V201M	1.15e-05	0.00547902	0.00952306	Passenger	0.024	0.00140401	1	0.030437	0.030437	Passenger	passenger	0
MUC20	T635M	1.15e-05	0.00547902	0.00952306	Passenger	0.013	0.00140401	1	0.030437	0.030437	Passenger	passenger	0
ARHGAP29	V742I	1.15e-05	0.00547902	0.00952306	Passenger	0.083	0.00140401	1	0.030437	0.030437	Passenger	passenger	0
STK38	T444M	1.15e-05	0.00547902	0.00952306	Passenger	0.141	0.00140401	1	0.030437	0.030437	Passenger	passenger	0
ERC2	T58M	1.15e-05	0.00547902	0.00952306	Passenger	0.041	0.00140401	1	0.030437	0.030437	Passenger	passenger	0
TMPRSS6	V327M	1.15e-05	0.00547902	0.00952306	Passenger	0.036	0.00140401	1	0.030437	0.030437	Passenger	passenger	0
ACTA1	V221M	1.15e-05	0.00547902	0.00952306	Passenger	0.107	0.00140401	1	0.030437	0.030437	Passenger	passenger	0
OR10A6	V49I	1.15e-05	0.00547902	0.00952306	Passenger	0.002	0.00140401	1	0.030437	0.030437	Passenger	passenger	0
PYGL	V231M	1.15e-05	0.00547902	0.00952306	Passenger	0.097	0.00140401	1	0.030437	0.030437	Passenger	passenger	0
LIFR	R75H	1.15e-05	0.00547902	0.00952306	Passenger	0.052	0.00140401	1	0.030437	0.030437	Passenger	passenger	0
TECTB	R283W	1.15e-05	0.00547902	0.00952306	Passenger	0.009	0.00140401	1	0.030437	0.030437	Passenger	passenger	0
ESPL1	R1879H	1.15e-05	0.00547902	0.00952306	Passenger	0.042	0.00140401	1	0.030437	0.030437	Passenger	passenger	0
ERGIC1	T147M	1.15e-05	0.00547902	0.00952306	Passenger	0.042	0.00140401	1	0.030437	0.030437	Passenger	passenger	0
ETV7	E81K	1.18e-05	0.00579625	0.00978189	Passenger	0.024	0.000632828	1	0.0138301	0.0160732	Passenger	passenger	0
GALNS	S287L	1.18e-05	0.00579625	0.00978189	Passenger	0.093	0.000632828	1	0.0138301	0.0160732	Passenger	passenger	0
CACNA1G	R445C	1.18e-05	0.00579625	0.00978189	Passenger	0.043	0.000632828	1	0.0138301	0.0160732	Passenger	passenger	0
CDC40	R406Q	1.18e-05	0.00579625	0.00978189	Passenger	0.091	0.000632828	1	0.0138301	0.0160732	Passenger	passenger	0
VCAN	E2043K	1.18e-05	0.00579625	0.00978189	Passenger	0.022	0.000632828	1	0.0138301	0.0160732	Passenger	passenger	0
VPS13A	R1421C	1.18e-05	0.00579625	0.00978189	Passenger	0.034	0.000632828	1	0.0138301	0.0160732	Passenger	passenger	0
GOT1	R42C	1.18e-05	0.00579625	0.00978189	Passenger	0.115	0.000632828	1	0.0138301	0.0160732	Passenger	passenger	0
RC3H1	R967Q	1.18e-05	0.00579625	0.00978189	Passenger	0.032	0.000632828	1	0.0138301	0.0160732	Passenger	passenger	0
FAM135B	S382L	1.18e-05	0.00579625	0.00978189	Passenger	0.007	0.000632828	1	0.0138301	0.0160732	Passenger	passenger	0
MYBPC3	E334K	1.18e-05	0.00579625	0.00978189	Passenger	0.156	0.000632828	1	0.0138301	0.0160732	Passenger	passenger	0
DGKG	R453W	1.18e-05	0.00579625	0.00978189	Passenger	0.029	0.000632828	1	0.0138301	0.0160732	Passenger	passenger	0
TCF3	D69E	6.16e-07	0.00580022	0.00978189	Passenger	0.273	0.000738814	1	0.0161284	0.0182337	Passenger	passenger	0
AZI2	S218P	6.3e-07	0.00593638	0.00986501	Passenger	0.049	0.000165212	1	0.00362837	0.00890174	Passenger	passenger	0
BCR	D417G	6.3e-07	0.00593638	0.00986501	Passenger	0.136	0.000165212	1	0.00362837	0.00890174	Passenger	passenger	0
RBM6	D28G	6.3e-07	0.00593638	0.00986501	Passenger	0.031	0.000165212	1	0.00362837	0.00890174	Passenger	passenger	0
NONO	S60P	6.3e-07	0.00593638	0.00986501	Passenger	0.239	0.000165212	1	0.00362837	0.00890174	Passenger	passenger	0
ZNF624	K274N	6.94e-07	0.00654096	0.0106617	Passenger	0.011	0.000287618	1	0.00630853	0.00941451	Passenger	passenger	0
ZNF618	T886S	7.17e-07	0.00674876	0.0109306	Passenger	0.02	0.000264441	1	0.00580158	0.00939653	Passenger	passenger	0
LPIN2	K53R	7.34e-07	0.00690862	0.0110322	Passenger	0.044	0.000226668	1	0.00497485	0.00909535	Passenger	passenger	0
MEF2B	K115R	7.34e-07	0.00690862	0.0110322	Passenger	0.025	0.000226668	1	0.00497485	0.00909535	Passenger	passenger	0
KMT2D	K1412R	7.34e-07	0.00690862	0.0110322	Passenger	0.414	0.000226668	1	0.00497485	0.00909535	Passenger	passenger	0
RBAK	S199R	7.41e-07	0.0069801	0.0111116	Passenger	0.032	0.000582206	1	0.0127305	0.0160732	Passenger	passenger	0
MMP16	T150S	7.55e-07	0.0071055	0.0112937	Passenger	0.007	0.000197695	1	0.00434026	0.00890174	Passenger	passenger	0
ARHGEF4	S90R	7.6e-07	0.00715254	0.0113508	Passenger	0.075	0.000214806	1	0.00471508	0.00890174	Passenger	passenger	0
KRT8	V17F	8.53e-07	0.00802553	0.0120975	Passenger	0.112	0.00016311	1	0.00358229	0.00890174	Passenger	passenger	0
FBXO11	V90F	8.53e-07	0.00802553	0.0120975	Passenger	0.251	0.00016311	1	0.00358229	0.00890174	Passenger	passenger	0
TNFRSF14	G60V	8.53e-07	0.00802553	0.0120975	Passenger	0.086	0.00016311	1	0.00358229	0.00890174	Passenger	passenger	0
FBXL5	G78V	8.53e-07	0.00802553	0.0120975	Passenger	0.105	0.00016311	1	0.00358229	0.00890174	Passenger	passenger	0
FAM136A	L241S	8.6e-07	0.00809868	0.0121361	Passenger	0.012	0.000425257	1	0.009314	0.0125084	Passenger	passenger	0
TTC6	Y1408H	8.6e-07	0.00809868	0.0121361	Passenger	0.035	0.000425257	1	0.009314	0.0125084	Passenger	passenger	0
LRRC53	E968D	8.65e-07	0.00814243	0.0121838	Passenger	0.009	0.000419553	1	0.00918963	0.0124319	Passenger	passenger	0
ADH7	I66V	8.9e-07	0.00837541	0.0123361	Passenger	0.003	0.000387753	1	0.00849592	0.0117654	Passenger	passenger	0
PSAT1	S183P	8.91e-07	0.00838902	0.0123361	Passenger	0.058	0.000156951	1	0.00344723	0.00890174	Passenger	passenger	0
NFATC1	D739G	8.91e-07	0.00838902	0.0123361	Passenger	0.053	0.000156951	1	0.00344723	0.00890174	Passenger	passenger	0
RPL10	S3P	8.91e-07	0.00838902	0.0123361	Passenger	0.156	0.000156951	1	0.00344723	0.00890174	Passenger	passenger	0
CLDN7	D88G	8.91e-07	0.00838902	0.0123361	Passenger	0.022	0.000156951	1	0.00344723	0.00890174	Passenger	passenger	0
SLC35E1	S98P	8.91e-07	0.00838902	0.0123361	Passenger	0.015	0.000156951	1	0.00344723	0.00890174	Passenger	passenger	0
MYO5C	S63P	8.91e-07	0.00838902	0.0123361	Passenger	0.108	0.000156951	1	0.00344723	0.00890174	Passenger	passenger	0
FBXO11	L77P	9.08e-07	0.00854237	0.0124541	Passenger	0.287	0.000339398	1	0.0074402	0.0105563	Passenger	passenger	0
OR1L6	M200T	1.03e-06	0.00968712	0.013799	Passenger	0.002	0.000185086	1	0.00406398	0.00890174	Passenger	passenger	0
FAM136A	M236T	1.03e-06	0.00968712	0.013799	Passenger	0.019	0.000185086	1	0.00406398	0.00890174	Passenger	passenger	0
CD163	C641Y	1.04e-06	0.00978383	0.013799	Passenger	0.044	0.000259201	1	0.00568692	0.00933432	Passenger	passenger	0
TTN	V32536M	1.04e-06	0.00978383	0.013799	Passenger	0.056	0.000259201	1	0.00568692	0.00933432	Passenger	passenger	0
ZNF772	S90N	1.04e-06	0.00981486	0.013799	Passenger	0.002	0.000257181	1	0.00564273	0.00933432	Passenger	passenger	0
FAM20A	V527M	1.04e-06	0.00981486	0.013799	Passenger	0.021	0.000257181	1	0.00564273	0.00933432	Passenger	passenger	0
SPTBN4	E503D	1.06e-06	0.00992396	0.013799	Passenger	0.109	0.000248934	1	0.00546225	0.00933432	Passenger	passenger	0
PDE2A	Q68H	1.06e-06	0.00992396	0.013799	Passenger	0.04	0.000248934	1	0.00546225	0.00933432	Passenger	passenger	0
ID3	Q63H	1.06e-06	0.00992396	0.013799	Passenger	0.064	0.000248934	1	0.00546225	0.00933432	Passenger	passenger	0
SVIL	E724D	1.06e-06	0.00992396	0.013799	Passenger	0.067	0.000248934	1	0.00546225	0.00933432	Passenger	passenger	0
PDE7B	E444D	1.06e-06	0.00992396	0.013799	Passenger	0.012	0.000248934	1	0.00546225	0.00933432	Passenger	passenger	0
KLHL26	N582K	1.12e-06	0.0105377	0.0145338	Passenger	0.073	0.000221625	1	0.00486442	0.00905545	Passenger	passenger	0
HLA-B	D212E	1.12e-06	0.0105377	0.0145338	Passenger	0.33	0.000221625	1	0.00486442	0.00905545	Passenger	passenger	0
TCEANC	V316L	1.15e-06	0.0108221	0.0147864	Passenger	0.051	0.000271429	1	0.00595444	0.00941451	Passenger	passenger	0
EEF1A1	K20N	1.15e-06	0.0108221	0.0147864	Passenger	0.438	0.000271429	1	0.00595444	0.00941451	Passenger	passenger	0
ADAMTS14	N327K	1.19e-06	0.0111978	0.0150779	Passenger	0.046	0.000236603	1	0.00519235	0.00929349	Passenger	passenger	0
HLA-DQB1	V117L	1.19e-06	0.0111978	0.0150779	Passenger	0.043	0.000236603	1	0.00519235	0.00929349	Passenger	passenger	0
TGFB1I1	V185L	1.19e-06	0.0111978	0.0150779	Passenger	0.024	0.000236603	1	0.00519235	0.00929349	Passenger	passenger	0
HMCES	V13A	1.27e-06	0.0119182	0.0158599	Passenger	0.012	0.000260181	1	0.00570837	0.00933432	Passenger	passenger	0
ATF7IP2	N389S	1.27e-06	0.0119182	0.0158599	Passenger	0.022	0.000260181	1	0.00570837	0.00933432	Passenger	passenger	0
SHFM1	V75A	1.27e-06	0.0119182	0.0158599	Passenger	0.022	0.000260181	1	0.00570837	0.00933432	Passenger	passenger	0
NUP88	N64S	1.27e-06	0.0119182	0.0158599	Passenger	0.052	0.000260181	1	0.00570837	0.00933432	Passenger	passenger	0
PAX8	W368R	1.38e-06	0.0129285	0.0170884	Passenger	0.114	0.000291061	1	0.00638381	0.00941451	Passenger	passenger	0
NUTM2G	W264R	1.38e-06	0.0129285	0.0170884	Passenger	0.08	0.000291061	1	0.00638381	0.00941451	Passenger	passenger	0
BCL2	A198V	1.39e-06	0.0130754	0.0170884	Passenger	0.077	0.000191399	1	0.00420232	0.00890174	Passenger	passenger	0
WRAP73	A378V	1.39e-06	0.0130754	0.0170884	Passenger	0.083	0.000191399	1	0.00420232	0.00890174	Passenger	passenger	0
FSIP2	Y5322C	1.4e-06	0.0131776	0.0171561	Passenger	0.013	0.000604475	1	0.0132144	0.0160732	Passenger	passenger	0
FLVCR1	G489D	1.53e-06	0.0143088	0.0181885	Passenger	0.03	0.000216264	1	0.00474702	0.00890174	Passenger	passenger	0
SMYD3	V178M	1.53e-06	0.0143088	0.0181885	Passenger	0.056	0.000216264	1	0.00474702	0.00890174	Passenger	passenger	0
PPFIA4	T915I	1.53e-06	0.0143088	0.0181885	Passenger	0.081	0.000216264	1	0.00474702	0.00890174	Passenger	passenger	0
ADAMTS14	V928M	1.53e-06	0.0143088	0.0181885	Passenger	0.032	0.000216264	1	0.00474702	0.00890174	Passenger	passenger	0
CRHR2	T215I	1.53e-06	0.0143088	0.0181885	Passenger	0.052	0.000216264	1	0.00474702	0.00890174	Passenger	passenger	0
HIST1H1E	A179T	1.57e-06	0.0147052	0.0182166	Passenger	0.126	0.000289701	1	0.00635406	0.00941451	Passenger	passenger	0
SGK1	A16T	1.57e-06	0.0147052	0.0182166	Passenger	0.164	0.000289701	1	0.00635406	0.00941451	Passenger	passenger	0
MOGAT1	Y28C	1.6e-06	0.01501	0.0185044	Passenger	0.005	0.000309731	1	0.00679196	0.00990211	Passenger	passenger	0
RNMTL1	F10L	1.77e-06	0.0165539	0.0200451	Passenger	0.017	0.000416995	1	0.00913383	0.0124319	Passenger	passenger	0
ZNF808	R46K	2.08e-06	0.0194991	0.0231991	Passenger	0.002	0.000208639	1	0.00458002	0.00890174	Passenger	passenger	0
DPYD	P232L	2.08e-06	0.0194991	0.0231991	Passenger	0.057	0.000208639	1	0.00458002	0.00890174	Passenger	passenger	0
CCND3	P88L	2.08e-06	0.0194991	0.0231991	Passenger	0.121	0.000208639	1	0.00458002	0.00890174	Passenger	passenger	0
NUDC	L40F	2.08e-06	0.0194991	0.0231991	Passenger	0.187	0.000208639	1	0.00458002	0.00890174	Passenger	passenger	0
EDNRB	M263I	2.16e-06	0.0202185	0.0238322	Passenger	0.069	0.000480826	1	0.0105249	0.0140608	Passenger	passenger	0
BCL2	G36D	2.19e-06	0.0205209	0.0238322	Passenger	0.031	0.000215629	1	0.00473312	0.00890174	Passenger	passenger	0
TNC	A805V	2.19e-06	0.0205209	0.0238322	Passenger	0.051	0.000215629	1	0.00473312	0.00890174	Passenger	passenger	0
FTH1	G9D	2.19e-06	0.0205209	0.0238322	Passenger	0.262	0.000215629	1	0.00473312	0.00890174	Passenger	passenger	0
ACTG1	G15D	2.19e-06	0.0205209	0.0238322	Passenger	0.24	0.000215629	1	0.00473312	0.00890174	Passenger	passenger	0
C19orf81	A103T	2.19e-06	0.0205209	0.0238322	Passenger	0.026	0.000215629	1	0.00473312	0.00890174	Passenger	passenger	0
HSD3B7	A327T	2.19e-06	0.0205209	0.0238322	Passenger	0.02	0.000215629	1	0.00473312	0.00890174	Passenger	passenger	0
IGLL5	A54V	2.19e-06	0.0205209	0.0238322	Passenger	0.046	0.000215629	1	0.00473312	0.00890174	Passenger	passenger	0
TNK2	A33V	2.19e-06	0.0205209	0.0238322	Passenger	0.093	0.000215629	1	0.00473312	0.00890174	Passenger	passenger	0
ACAN	G2030R	2.44e-06	0.022827	0.026393	Passenger	0.037	0.00026347	1	0.00578034	0.00939191	Passenger	passenger	0
INTS2	L926F	2.49e-06	0.0232602	0.0268004	Passenger	0.076	0.000172581	1	0.00378991	0.00890174	Passenger	passenger	0
RNFT2	G247S	2.72e-06	0.0253619	0.0290908	Passenger	0.016	0.000188836	1	0.00414616	0.00890174	Passenger	passenger	0
MBIP	G238E	2.72e-06	0.0253619	0.0290908	Passenger	0.024	0.000188836	1	0.00414616	0.00890174	Passenger	passenger	0
PDE1C	E549K	2.76e-06	0.0257315	0.029252	Passenger	0.013	0.000194514	1	0.00427058	0.00890174	Passenger	passenger	0
TRIM63	D127N	2.76e-06	0.0257315	0.029252	Passenger	0.192	0.000194514	1	0.00427058	0.00890174	Passenger	passenger	0
CNOT6L	D177N	2.76e-06	0.0257315	0.029252	Passenger	0.035	0.000194514	1	0.00427058	0.00890174	Passenger	passenger	0
PBX1	D77N	2.76e-06	0.0257315	0.029252	Passenger	0.093	0.000194514	1	0.00427058	0.00890174	Passenger	passenger	0
STRIP2	D103N	2.76e-06	0.0257315	0.029252	Passenger	0.095	0.000194514	1	0.00427058	0.00890174	Passenger	passenger	0
FAM186A	S636F	2.76e-06	0.0257315	0.029252	Passenger	0.027	0.000194514	1	0.00427058	0.00890174	Passenger	passenger	0
DPP10	E788K	2.76e-06	0.0257315	0.029252	Passenger	0.017	0.000194514	1	0.00427058	0.00890174	Passenger	passenger	0
TMEM256-PLSCR3	F49L	2.98e-06	0.0277629	0.0315263	Passenger	0.04	0.000302162	1	0.00662652	0.00973031	Passenger	passenger	0
KIAA1024L	G59R	3.03e-06	0.028225	0.03198	Passenger	0.039	0.000233353	1	0.0051212	0.00929349	Passenger	passenger	0
KIRREL3	Q437H	3.31e-06	0.0308211	0.0347672	Passenger	0.011	0.000290362	1	0.00636853	0.00941451	Passenger	passenger	0
PTPN18	F50L	3.75e-06	0.0347831	0.0390641	Passenger	0.043	0.000580358	1	0.0126904	0.0160732	Passenger	passenger	0
ADORA3	F60L	4.05e-06	0.0375167	0.0419944	Passenger	0.015	0.000516965	1	0.0113117	0.0150332	Passenger	passenger	0
NAB2	F208L	4.05e-06	0.0375167	0.0419944	Passenger	0.102	0.000516965	1	0.0113117	0.0150332	Passenger	passenger	0
RAF1	E498K	4.06e-06	0.0376799	0.0419944	Passenger	0.256	0.000169589	1	0.00372432	0.00890174	Passenger	passenger	0
KANK1	H825Y	4.06e-06	0.0376799	0.0419944	Passenger	0.062	0.000169589	1	0.00372432	0.00890174	Passenger	passenger	0
LTB	S77L	4.06e-06	0.0376799	0.0419944	Passenger	0.02	0.000169589	1	0.00372432	0.00890174	Passenger	passenger	0
CSTA	E28K	4.06e-06	0.0376799	0.0419944	Passenger	0.037	0.000169589	1	0.00372432	0.00890174	Passenger	passenger	0
TM9SF1	S569F	4.57e-06	0.0422899	0.0467246	Passenger	0.099	0.00017086	1	0.00375218	0.00890174	Passenger	passenger	0
SEC16A	P21S	4.57e-06	0.0422899	0.0467246	Passenger	0.074	0.00017086	1	0.00375218	0.00890174	Passenger	passenger	0
DLGAP2	E900K	4.57e-06	0.0422899	0.0467246	Passenger	0.055	0.00017086	1	0.00375218	0.00890174	Passenger	passenger	0
KDM3B	G81E	4.57e-06	0.0422899	0.0467246	Passenger	0.368	0.00017086	1	0.00375218	0.00890174	Passenger	passenger	0
FAM136A	M236I	6.55e-06	0.0600637	0.0662191	Passenger	0.015	0.00034217	1	0.00750075	0.0105563	Passenger	passenger	0
UNK	P177L	8.11e-06	0.0737561	0.0786014	Passenger	0.305	0.000640528	1	0.0139972	0.0160732	Passenger	passenger	0
TMOD1	R62Q	8.11e-06	0.0737561	0.0786014	Passenger	0.063	0.000640528	1	0.0139972	0.0160732	Passenger	passenger	0
NXNL1	R12C	8.11e-06	0.0737561	0.0786014	Passenger	0.005	0.000640528	1	0.0139972	0.0160732	Passenger	passenger	0
TSHZ1	P770L	8.11e-06	0.0737561	0.0786014	Passenger	0.019	0.000640528	1	0.0139972	0.0160732	Passenger	passenger	0
KCNN1	R419W	8.11e-06	0.0737561	0.0786014	Passenger	0.019	0.000640528	1	0.0139972	0.0160732	Passenger	passenger	0
HAS1	R352C	8.11e-06	0.0737561	0.0786014	Passenger	0.08	0.000640528	1	0.0139972	0.0160732	Passenger	passenger	0
CCDC116	R308C	8.11e-06	0.0737561	0.0786014	Passenger	0.021	0.000640528	1	0.0139972	0.0160732	Passenger	passenger	0
FAT4	G4302S	8.11e-06	0.0737561	0.0786014	Passenger	0.025	0.000640528	1	0.0139972	0.0160732	Passenger	passenger	0
FAM181A	R57Q	8.11e-06	0.0737561	0.0786014	Passenger	0.01	0.000640528	1	0.0139972	0.0160732	Passenger	passenger	0
HERC4	P71L	8.11e-06	0.0737561	0.0786014	Passenger	0.167	0.000640528	1	0.0139972	0.0160732	Passenger	passenger	0
FAM149A	P515L	8.11e-06	0.0737561	0.0786014	Passenger	0.007	0.000640528	1	0.0139972	0.0160732	Passenger	passenger	0
CRELD2	P287L	8.11e-06	0.0737561	0.0786014	Passenger	0.014	0.000640528	1	0.0139972	0.0160732	Passenger	passenger	0
CAPNS1	R295C	8.11e-06	0.0737561	0.0786014	Passenger	0.042	0.000640528	1	0.0139972	0.0160732	Passenger	passenger	0
PRR12	R1260Q	8.11e-06	0.0737561	0.0786014	Passenger	0.046	0.000640528	1	0.0139972	0.0160732	Passenger	passenger	0
MARK4	R575W	8.11e-06	0.0737561	0.0786014	Passenger	0.115	0.000640528	1	0.0139972	0.0160732	Passenger	passenger	0
TDRD9	P758L	8.11e-06	0.0737561	0.0786014	Passenger	0.041	0.000640528	1	0.0139972	0.0160732	Passenger	passenger	0
HLA-DRB1	R77Q	8.11e-06	0.0737561	0.0786014	Passenger	0.054	0.000640528	1	0.0139972	0.0160732	Passenger	passenger	0
GLIPR1L2	G58S	8.11e-06	0.0737561	0.0786014	Passenger	0.014	0.000640528	1	0.0139972	0.0160732	Passenger	passenger	0
ZNF484	R425Q	8.11e-06	0.0737561	0.0786014	Passenger	0.03	0.000640528	1	0.0139972	0.0160732	Passenger	passenger	0
ACVR2B	P130L	8.11e-06	0.0737561	0.0786014	Passenger	0.078	0.000640528	1	0.0139972	0.0160732	Passenger	passenger	0
OBSCN	G988R	8.6e-06	0.0780359	0.0829892	Passenger	0.031	0.000657635	1	0.0143685	0.0163162	Passenger	passenger	0
HLA-DQB1	G121R	8.6e-06	0.0780359	0.0829892	Passenger	0.049	0.000657635	1	0.0143685	0.0163162	Passenger	passenger	0
KLK13	R58W	1e-05	0.0903117	0.0931368	Passenger	0.008	0.000811918	1	0.0177107	0.0185835	Passenger	passenger	0
PAX1	R3H	1e-05	0.0903117	0.0931368	Passenger	0.006	0.000811918	1	0.0177107	0.0185835	Passenger	passenger	0
FBXO27	A3T	1e-05	0.0903117	0.0931368	Passenger	0.013	0.000811918	1	0.0177107	0.0185835	Passenger	passenger	0
MYO10	A360T	1e-05	0.0903117	0.0931368	Passenger	0.02	0.000811918	1	0.0177107	0.0185835	Passenger	passenger	0
SHANK3	R356W	1e-05	0.0903117	0.0931368	Passenger	0.059	0.000811918	1	0.0177107	0.0185835	Passenger	passenger	0
RUNX1T1	A439T	1e-05	0.0903117	0.0931368	Passenger	0.039	0.000811918	1	0.0177107	0.0185835	Passenger	passenger	0
SPATC1	A313T	1e-05	0.0903117	0.0931368	Passenger	0.007	0.000811918	1	0.0177107	0.0185835	Passenger	passenger	0
FAM184B	R822C	1e-05	0.0903117	0.0931368	Passenger	0.011	0.000811918	1	0.0177107	0.0185835	Passenger	passenger	0
CD1E	R75H	1e-05	0.0903117	0.0931368	Passenger	0.005	0.000811918	1	0.0177107	0.0185835	Passenger	passenger	0
NKD2	R42C	1e-05	0.0903117	0.0931368	Passenger	0.034	0.000811918	1	0.0177107	0.0185835	Passenger	passenger	0
MYO18A	A39V	1e-05	0.0903117	0.0931368	Passenger	0.093	0.000811918	1	0.0177107	0.0185835	Passenger	passenger	0
AP2S1	R76H	1e-05	0.0903117	0.0931368	Passenger	0.051	0.000811918	1	0.0177107	0.0185835	Passenger	passenger	0
CARD10	R77H	1e-05	0.0903117	0.0931368	Passenger	0.057	0.000811918	1	0.0177107	0.0185835	Passenger	passenger	0
TAOK2	R1211H	1e-05	0.0903117	0.0931368	Passenger	0.042	0.000811918	1	0.0177107	0.0185835	Passenger	passenger	0
TPSAB1	A79T	1e-05	0.0903117	0.0931368	Passenger	0.014	0.000811918	1	0.0177107	0.0185835	Passenger	passenger	0
JUP	R427H	1e-05	0.0903117	0.0931368	Passenger	0.08	0.000811918	1	0.0177107	0.0185835	Passenger	passenger	0
MYLK	R349C	1e-05	0.0903117	0.0931368	Passenger	0.136	0.000811918	1	0.0177107	0.0185835	Passenger	passenger	0
DNAH2	R745H	1e-05	0.0903117	0.0931368	Passenger	0.042	0.000811918	1	0.0177107	0.0185835	Passenger	passenger	0
PDZRN3	R111C	1e-05	0.0903117	0.0931368	Passenger	0.021	0.000811918	1	0.0177107	0.0185835	Passenger	passenger	0
LRIT2	R513H	1e-05	0.0903117	0.0931368	Passenger	0.002	0.000811918	1	0.0177107	0.0185835	Passenger	passenger	0
CD276	R267H	1e-05	0.0903117	0.0931368	Passenger	0.021	0.000811918	1	0.0177107	0.0185835	Passenger	passenger	0
PSD	R202C	1e-05	0.0903117	0.0931368	Passenger	0.031	0.000811918	1	0.0177107	0.0185835	Passenger	passenger	0
SLC29A2	A250T	1e-05	0.0903117	0.0931368	Passenger	0.007	0.000811918	1	0.0177107	0.0185835	Passenger	passenger	0
DIP2C	A1101V	1e-05	0.0903117	0.0931368	Passenger	0.034	0.000811918	1	0.0177107	0.0185835	Passenger	passenger	0
DPCR1	R138C	1e-05	0.0903117	0.0931368	Passenger	0.019	0.000811918	1	0.0177107	0.0185835	Passenger	passenger	0
SIRPA	A57V	1e-05	0.0903117	0.0931368	Passenger	0.038	0.000811918	1	0.0177107	0.0185835	Passenger	passenger	0
MUC16	V10405I	1.15e-05	0.102843	0.104271	Passenger	0.007	0.00140401	1	0.030437	0.030437	Passenger	passenger	0
SORL1	T566M	1.15e-05	0.102843	0.104271	Passenger	0.123	0.00140401	1	0.030437	0.030437	Passenger	passenger	0
PCDHGA3	V664M	1.15e-05	0.102843	0.104271	Passenger	0.003	0.00140401	1	0.030437	0.030437	Passenger	passenger	0
NFASC	T998M	1.15e-05	0.102843	0.104271	Passenger	0.089	0.00140401	1	0.030437	0.030437	Passenger	passenger	0
ZAN	T924M	1.15e-05	0.102843	0.104271	Passenger	0.019	0.00140401	1	0.030437	0.030437	Passenger	passenger	0
CACNB2	R627H	1.15e-05	0.102843	0.104271	Passenger	0.022	0.00140401	1	0.030437	0.030437	Passenger	passenger	0
SHC1	V7I	1.15e-05	0.102843	0.104271	Passenger	0.08	0.00140401	1	0.030437	0.030437	Passenger	passenger	0
QRICH2	R703H	1.15e-05	0.102843	0.104271	Passenger	0.013	0.00140401	1	0.030437	0.030437	Passenger	passenger	0
NCAPG2	T836M	1.15e-05	0.102843	0.104271	Passenger	0.062	0.00140401	1	0.030437	0.030437	Passenger	passenger	0
SYT14	S95L	1.18e-05	0.105724	0.105724	Passenger	0.009	0.000632828	1	0.0138301	0.0160732	Passenger	passenger	0
GABRG3	E182K	1.18e-05	0.105724	0.105724	Passenger	0.019	0.000632828	1	0.0138301	0.0160732	Passenger	passenger	0
MPDZ	R40Q	1.18e-05	0.105724	0.105724	Passenger	0.066	0.000632828	1	0.0138301	0.0160732	Passenger	passenger	0
BPIFB6	S391L	1.18e-05	0.105724	0.105724	Passenger	0.012	0.000632828	1	0.0138301	0.0160732	Passenger	passenger	0
MAP3K9	R994W	1.18e-05	0.105724	0.105724	Passenger	0.067	0.000632828	1	0.0138301	0.0160732	Passenger	passenger	0
GFI1	D202N	1.18e-05	0.105724	0.105724	Passenger	0.011	0.000632828	1	0.0138301	0.0160732	Passenger	passenger	0
TSNARE1	D34N	1.18e-05	0.105724	0.105724	Passenger	0.004	0.000632828	1	0.0138301	0.0160732	Passenger	passenger	0
BTN3A1	R112Q	1.18e-05	0.105724	0.105724	Passenger	0.015	0.000632828	1	0.0138301	0.0160732	Passenger	passenger	0
ACOT11	R600Q	1.18e-05	0.105724	0.105724	Passenger	0.009	0.000632828	1	0.0138301	0.0160732	Passenger	passenger	0
EMD	E74K	1.18e-05	0.105724	0.105724	Passenger	0.087	0.000632828	1	0.0138301	0.0160732	Passenger	passenger	0
SLC37A1	E278K	1.18e-05	0.105724	0.105724	Passenger	0.032	0.000632828	1	0.0138301	0.0160732	Passenger	passenger	0
MUC3A	S78L	1.18e-05	0.105724	0.105724	Passenger	0.015	0.000632828	1	0.0138301	0.0160732	Passenger	passenger	0
CYP21A2	E352K	1.18e-05	0.105724	0.105724	Passenger	0.109	0.000632828	1	0.0138301	0.0160732	Passenger	passenger	0
